# Supplementary material for: Risk factors for osteonecrosis of the femoral head in brain tumor patients receiving corticosteroid after surgery
Source: PLoS One. 2020 Sep 3;15(9):e0238368. doi: 10.1371/journal.pone.0238368 (PMC7470295; doi:10.1371/journal.pone.0238368)
Supplement: S1 Data — (XLSX) [file pone.0238368.s001.xlsx]

## Sheet: Sheet1
	orig.id	group	NS_age	NS_BMI	duration	gender_N	pscore	id	Steroids	Chemotherapy	ps	matchid	mweight	brain tumor	Suprasella	panhypopituitarism	Number of brain tumor removal	GKS	GKS dose(Gy)	brain RT	Chemotherapy	steroids	steroid dose	DM	CKD	Other diseases	Alcohol	Smoking	ONFH location	Ficat stage
1	1	1	40	20.925	2439.38	2	0.0105238	1	1	0	0.0116672	1	1	craniopharyngioma	1	1	2	0	0	1	0	1	835	1	0	0	0	0	B	R2 L2
control.data 1.2795	2795	0	54	25.5673	3033.47	2	0.0102915	2795	1	0	0.0112573	1	1	vestibular Schwannoma	0	0	1	1	13	0	0	1	1850	0	0	0	0	0
control.data 2.8457	8457	0	6	16.0672	870.625	2	0.0103734	8457	1	0	0.0119025	1	1	Pilocytic astrocytoma	0	0	1	0	0	0	0	1	72	0	0	0	0	0
2	2	1	23	23.3234	2369.42	1	0.0171357	2	1	1	0.0153068	2	1	Suprasella Germinoma	1	1	1	0	0	0	1	1	224	0	0	0	0	0	B	R2 L2
control.data 1.1228	1228	0	30	23.2835	2848.57	1	0.0183243	1228	1	0	0.016235	2	1	Central neurocytoma	0	0	1	0	0	0	0	1	90	0	0	0	0	0
control.data 2.1984	1984	0	49	23.5237	3421.47	1	0.0165216	1984	1	0	0.0143859	2	1	Meningothelial meningioma	0	0	1	1	14	0	0	1	4.8	0	0	0	0	0
3	3	1	54	28.1444	3911.42	1	0.0181145	3	0	0	0.0156737	3	1	pituitary adenoma	1	1	1	0	0	0	0	0	0	1	0	0	0	0	B	R 3 L 3
control.data 1.505	505	0	22	19.2302	2440.49	1	0.0181412	505	1	0	0.0162016	3	1	prolactinoma	1	0	1	0	0	0	0	1	28	0	0	0	0	0
control.data 2.3407	3407	0	27	23.0676	2665.46	1	0.0179731	3407	1	0	0.015977	3	1	ganglioma or angiocentric glioma	0	0	1	0	0	0	0	1	122	0	0	0	0	0
4	4	1	43	26.6057	1403.62	1	0.00821255	4	1	0	0.00728481	4	1	Pituitary adenoma	1	1	1	0	0	0	0	1	532	0	0	0	0	0	B	R 2 L 3
control.data 2.1657	1657	0	44	21.8463	1296.41	1	0.00784652	1657	0	1	0.00695693	4	1	Medulloblastoma	0	0	1	1	0	0	1	0	0	0	0	0	0	0
control.data 1.7370	7370	0	39	31.4533	1344.64	1	0.00847801	7370	1	0	0.00754861	4	1	Hemangioblastoma	0	0	1	0	0	0	0	1	311	0	0	0	0	15
5	5	1	41	23.7389	1445.42	1	0.00871802	5	1	0	0.00773924	5	1	Hemangioblastoma	0	0	1	0	0	0	0	1	67	0	0	0	0	0	B	R 2 L 3
control.data 2.5197	5197	0	58	28.9975	2196.56	1	0.00859429	5197	1	0	0.00750315	5	1	craniopharyngioma	1	1	2	0	0	0	0	1	8	0	0	0	1	0
control.data 1.7641	7641	0	12	20.0559	99.5833	1	0.00857332	7641	0	0	0.00783871	5	1	Langerhans cell histiocytosis	1	0	1	0	0	0	0	0	0	0	0	0	0	0
6	6	1	46	24.7473	3986.43	2	0.0172223	6	1	0	0.0187929	6	1	Meningioma	0	0	1	0	0	0	0	1	368	0	0	0	0	0	B	R 3 L 4
control.data 2.1005	1005	0	40	21.5561	3729.39	2	0.0174316	1005	1	0	0.0191278	6	1	VS schwannoma	0	0	1	1	14	0	0	1	1192	0	0	0	0	0
control.data 1.5090	5090	0	1	23.833	1857.47	2	0.0162883	5090	1	0	0.0186152	6	1	Cerebellar pilocytic astrocytoma	0	0	1	0	0	1	0	1	37	0	0	0	0	0
7	7	1	42	23.9545	3923.49	2	0.0180426	7	1	0	0.0197472	7	1	Dermoid cyst	1	0	2	0	0	0	0	1	169.8	0	0	0	0	0	B	R 4 L 3
control.data 1.570	570	0	43	30.4297	3962.66	2	0.0176694	570	1	0	0.0193349	7	1	Non-functional pituitary adenoma	1	0	1	0	0	0	0	1	233	0	0	0	0	0
control.data 2.1613	1613	0	10	17.5329	2474.59	2	0.0180925	1613	1	0	0.0204383	7	1	Craniopharyngioma	0	0	1	0	0	0	0	1	44	0	0	0	0	0
8	8	1	19	16.1082	4046.62	1	0.0359155	8	1	0	0.0318139	8	1	Germinoma	1	1	1	0	0	0	0	1	40	0	0	0	0	0	L	L 3
control.data 2.338	338	0	17	26.0192	4046.56	1	0.0361019	338	1	0	0.0320577	8	1	Craniopharyngioma	1	1	3	1	9	0	0	1	867.8	0	0	0	0	0
control.data 1.435	435	0	16	25.6305	3985.59	1	0.0359076	435	1	0	0.0319186	8	1	Pituitary adenoma	1	1	1	0	0	1	0	1	65	0	0	0	0	0
10	10	1	26	21.2484	4074.61	1	0.0317737	10	1	0	0.0280101	10	1	acoustic neuroma	0	0	1	0	0	0	0	1	297	0	0	0	1	4.5	B	R 4 L 4
control.data 1.98	98	0	11	22.3988	3321.54	1	0.0305501	98	1	1	0.0273543	10	1	Medulloblastoma	0	0	1	0	0	1	1	1	156	0	0	0	0	0
control.data 2.1565	1565	0	0	21.8634	2928.58	1	0.0316899	1565	1	1	0.0286692	10	1	Pilocytic astrocytoma	0	0	1	0	0	1	1	1	145	0	0	0	0	0
11	11	1	39	20.5095	3846.49	2	0.0186217	11	1	1	0.020425	11	1	Glioblastoma	0	0	2	0	0	1	1	1	208	0	0	0	0	0	B	R 2 L 3
control.data 1.452	452	0	41	29.3	4109.42	2	0.0194309	452	1	0	0.0212616	11	1	Meningioma	0	0	1	1	43	0	0	1	375	0	0	0	0	0
control.data 2.1051	1051	0	18	20.5424	2796.4	2	0.0177234	1051	0	0	0.0198736	11	1	pituitary adenoma	1	0	1	0	0	0	0	0	0	0	0	0	0	0
12	12	1	37	28.5237	3782.45	2	0.0183599	12	1	0	0.0201933	12	1	Sellar meningioma	1	1	2	0	0	0	0	1	968	0	0	0	0	0	L	L 4
control.data 2.1411	1411	0	29	24.7512	3269.4	2	0.0174311	1411	1	0	0.0193429	12	1	Dysplastic gangliocytoma	0	0	2	0	14	0	0	1	180	0	0	0	0	0
control.data 1.4547	4547	0	8	16.4601	2223.42	2	0.0170275	4547	1	0	0.0192976	12	1	pseudomeningocele	0	0	1	0	0	0	0	1	90	0	0	0	0	0
13	13	1	23	30.6148	730.424	1	0.00880522	13	1	0	0.00796236	13	1	germinoma	1	0	1	0	0	1	0	1	156	0	0	0	0	0	B	R 3 L 3
control.data 2.5311	5311	0	51	28.1014	2079.38	1	0.00929071	5311	1	0	0.00815712	13	1	pituitary adenoma	1	0	1	1	13	0	0	1	68	0	0	0	0	0
control.data 1.7052	7052	0	32	31.3535	920.667	1	0.00810082	7052	1	0	0.00727015	13	1	Meningothelial meningioma	0	0	1	0	0	0	0	1	192	0	0	0	0	0
14	14	1	22	32.4662	3993.4	2	0.0254769	14	1	0	0.0282518	14	1	Adamantinomatous craniopharyngioma	1	0	2	0	0	1	0	1	735	0	0	0	0	0	B	R 4 L 4
control.data 1.82	82	0	24	21.5962	3990.56	2	0.0253862	82	1	0	0.0280805	14	1	pituitary chondrosarcoma	1	1	1	0	0	0	0	1	3550	0	0	0	0	0
control.data 2.508	508	0	7	40.7334	3273.64	2	0.0242988	508	1	1	0.0273913	14	1	Medulloblastoma	0	0	2	0	0	0	1	1	190	0	0	0	0	0
16	16	1	25	21.9101	3854.4	2	0.0236492	16	1	0	0.0261737	16	1	Craniopharyngioma	1	0	2	1	45	1	0	1	832	0	0	0	0	0	B	R 2 L 2
control.data 2.1713	1713	0	17	20.753	3503.44	2	0.0237383	1713	1	0	0.0264785	16	1	Hemangioblastoma	0	0	1	1	45	0	0	1	102	0	0	0	0	0
control.data 1.2511	2511	0	11	27.4591	3194.7	2	0.0228762	2511	1	0	0.0257001	16	1	Medulloblastoma	0	0	3	0	0	1	0	1	128.5	0	0	0	0	0
17	17	1	33	28.0173	1052.42	1	0.00846976	17	1	0	0.00758595	17	1	Adamantinomatous craniopharyngioma	1	1	1	0	0	0	0	1	554	0	0	0	0	0	B	R 3 L 2
control.data 1.1674	1674	0	30	26.3764	993.41	1	0.00875972	1674	1	1	0.00786401	17	1	anaplastic astrocytoma	0	0	1	0	0	1	1	1	19	0	0	0	0	0
control.data 2.1929	1929	0	33	23.1084	1155.42	1	0.00895038	1929	1	0	0.00800615	17	1	Pituitary adenoma	1	0	1	0	0	0	0	1	14	0	0	0	0	0
18	18	1	16	21.6197	3634.58	1	0.0317383	18	1	0	0.0282593	18	1	mixed GCT	0	0	1	0	0	1	0	1	183	0	0	0	0	0	B	R 2 L 2
control.data 1.101	101	0	22	21.1097	3921.67	1	0.0320699	101	0	0	0.0283795	18	1	DNT, Rt. Temporal lobectomy	0	0	1	0	0	0	0	0	0	0	0	0	0	0
control.data 2.2421	2421	0	0	17.1656	2832.52	1	0.0309558	2421	0	0	0.0280082	18	1	hypothalamic hamartoma	0	0	0	1	18	0	0	0	0	0	0	0	0	0
20	20	1	41	37.6766	42.3819	1	0.00480249	20	0	0	0.00431363	20	1	Meningeoma	0	0	1	0	0	0	0	0	0	0	0	0	0	0	B	R 2 L 2
control.data 2.7651	7651	0	46	20.8871	0.4375	1	0.00455087	7651	0	1	0.00406702	20	1	Lymphoma	0	0	0	0	0	0	1	0	0	0	1	0	0	0
control.data 1.9602	9602	0	51	24.6073	32.5	1	0.00417775	9602	1	1	0.00372131	20	1	Glioblastoma	0	0	0	0	0	0	1	1	6	0	0	0	0	0
22	22	1	58	23.084	1518.46	2	0.00531535	22	1	0	0.00586597	22	1	Meningothelial meningioma	0	0	2	0	0	0	0	1	190	0	0	0	0	0	R	R 3
control.data 2.6301	6301	0	66	27.44	1536.51	2	0.00459691	6301	1	0	0.00504757	22	1	Meningeoma	0	0	0	0	0	0	0	1	242	0	0	0	0	0
control.data 1.9594	9594	0	44	21.875	490.424	2	0.00453095	9594	1	0	0.00508753	22	1	Microcystic meningioma (	0	0	1	0	0	0	0	1	61	0	0	0	0	0
27	27	1	17	18.706	2299.39	2	0.0149227	27	1	0	0.0168089	27	1	Craniopharyngioma	1	1	1	0	0	0	0	1	1073	0	0	0	0	0	B	R 2 L 2
control.data 1.2266	2266	0	34	21.0962	3147.58	2	0.0154125	2266	1	0	0.0170574	27	1	Pituitary adenoma	1	0	1	1	5	0	0	1	19	0	0	0	0	0
control.data 2.5119	5119	0	10	16.4967	1933.67	2	0.0146836	5119	1	0	0.0166599	27	1	Craniopharyngioma	1	1	2	1	5	1	0	1	1269	0	0	0	0	0
28	28	1	25	21.4498	2669.48	1	0.0187197	28	0	0	0.0166612	28	1	Oligodendroglioma	0	0	1	0	0	1	0	0	0	0	0	0	1	40	B	R 2 L 2
control.data 2.478	478	0	47	24.0473	3557.43	1	0.0180067	478	1	0	0.0156884	28	1	pituitary adenoma	1	0	1	1	1	0	0	1	144	0	0	0	0	0
control.data 1.4208	4208	0	13	13.7778	2130.43	1	0.0190626	4208	1	0	0.0171594	28	1	pilocytic astrocytoma	0	0	2	0	0	0	0	1	161	0	0	0	0	0
32	32	1	42	22.8571	2677.62	1	0.0139537	32	1	0	0.0122711	32	1	Pineal parenchymal tumor of intermediate differentiation with cytologic pleomorphism	0	0	1	0	0	0	0	1	263	0	0	0	0	12.5	B	R 3 L 3
control.data 2.2205	2205	0	5	15.8025	791.438	1	0.0128717	2205	0	0	0.0117626	32	1	Cavernous angioma	0	0	1	0	0	0	0	0	0	0	0	0	0	0
control.data 1.2206	2206	0	58	21.4354	3306.38	1	0.013605	2206	1	0	0.0117769	32	1	Epidermoid cyst	0	0	1	0	0	0	0	1	86	0	0	0	0	0
33	33	1	38	29.4688	3097.69	2	0.013762	33	1	0	0.0152122	33	1	Pituitary adenoma	1	1	1	0	0	1	0	1	525	0	0	0	0	0	R	R 3
control.data 1.1642	1642	0	27	21.6017	2521.64	2	0.0135845	1642	1	0	0.0151805	33	1	Pituitary adenoma	1	0	1	0	0	0	0	1	21	0	0	0	0	0
control.data 2.3622	3622	0	25	22.9854	2323.59	2	0.0129567	3622	0	0	0.0145235	33	1	Dysembryoplastic neuroepithelial tumor, nonspecific form	0	0	1	0	0	0	0	0	0	0	0	0	0	0
34	34	1	40	21.83	550.403	2	0.00497561	34	1	0	0.00559926	34	1	Cavernous angioma	0	0	1	0	0	0	0	1	142	0	0	0	0	8	B	R 2 L 2
control.data 1.4753	4753	0	56	20.2156	847.5	2	0.0042553	4753	1	0	0.00472539	34	1	Meningothelial meningioma	0	0	1	1	15	0	0	1	332	0	0	0	0	0
control.data 2.7809	7809	0	48	15.4214	501.451	2	0.00432655	7809	1	1	0.00484087	34	1	Glioblastoma	0	0	1	0	0	0	1	1	439	0	0	0	0	0
37	37	1	21	27.0538	49.625	2	0.00559402	37	1	1	0.00640499	37	1	Langerhans cell histiocytosis	0	0	1	0		0	1	1	479.4	0	0	0	0	0	B	R2 L2
control.data 1.1818	1818	0	67	17	2244.61	2	0.00616808	1818	1	0	0.00672312	37	1	Meningeoma	0	0	0	0		0	0	1	104.4	0	0	0	0	0
control.data 2.5471	5471	0	65	22.2321	1743.42	2	0.00515657	5471	1	0	0.00565348	37	1	Meningioma, falx	0	0	0	1		0	0	1	6.4	0	0	0	0	0
38	38	1	26	17.9892	2785.67	2	0.0154934	38		0	0.0172804	38	1	Hemangioblastoma	0	0	2	1		0	0		250	0	0	0	1	0	B	R3 L2
control.data 1.1225	1225	0	36	21.8549	3239.48	2	0.0154017	1225		0	0.0170122	38	1	Pituitary adenoma	1	0	1	1		0	0		24	0	0	0	0	0
control.data 2.2450	2450	0	32	21.2889	3023.63	2	0.0151881	2450	1	0	0.0168482	38	1	Dysembryoplastic neuroectodermal tumor	0	0	1	0		0	0	1	165	0	0	0	0	0
39	39	1	27	21.7888	1512.41	1	0.0114762	39		0	0.0102813	39	1	meningioma	0	0	1	0		1	0		260	0	0	0	1	0	B	R2 L3
control.data 2.679	679	0	3	15.9071	215.552	1	0.0106203	679	1	1	0.00975876	39	1	Brain stem glioma	0	0	0	1		0	1	1	324	0	0	0	0	0
control.data 1.7906	7906	0	13	17.806	614.569	1	0.0103921	7906	1	1	0.00945756	39	1	Ependymoma	0	0	3	0		1	1	1	464	0	0	0	0	0
40	40	1	48	30.2843	2393.67	2	0.00875084	40	1	0	0.00966422	40	1	vestibular scwannoma	0	0	0	1		0	0	1	348	1	0	0	0	0	R	R4
control.data 1.512	512	0	45	22.2802	2002.49	2	0.00808944	512	1	0	0.00897091	40	1	Meningioma	0	0	0	1		0	0	1	15	0	0	0	0	0
control.data 2.2886	2886	0	52	23.2602	2618.46	2	0.00910864	2886	1	0	0.0100067	40	1	AVM	0	0	0	1		0	0	1	35	0	0	0	0	0
41	41	1	44	22.1827	2619.44	2	0.0105016	41	1	1	0.011597	41	1	GBM	0	0	1	0		1	1	1	346	0	0	0	1	0	L	L4
control.data 1.1039	1039	0	50	17.6428	2999.47	2	0.0111414	1039	1	0	0.0122114	41	1	Schwannoma	0	0	1	1		0	0	1	445	0	0	0	0	0
control.data 2.5223	5223	0	37	29.369	2210.46	2	0.00987942	5223	1	0	0.0110053	41	1	pituitary adenoma	1	1	1	0		0	0	1	86.9	0	0	0	1	0
43	43	1	37	25.8645	2016.44	1	0.0116286	43	1	0	0.0103128	43	1	Meningothelial meningioma	0	0	1	0		0	0	1	144	0	0	0	1	10
control.data 1.1753	1753	0	11	17.7421	781.556	1	0.0114917	1753	1	0	0.0104604	43	1	dysembryoplastic neuroepithelial tumor	0	0	2	0		0	0	1	204	0	0	0	0	0
control.data 2.5838	5838	0	30	16.9625	1759.38	1	0.0121797	5838	1	0	0.0108639	43	1	germinoma	1	1	3	0		1	0	1	96	0	0	0	0	0
44	44	1	39	23.9334	1149.65	2	0.00637837	44	1	0	0.00715089	44	1	Diffuse astrocytoma	0	0	2	0		0	0	1	173	0	0	0	0	20	R	R4
control.data 2.1438	1438	0	40	22.2635	974.396	2	0.0058775	1438	1	1	0.00659269	44	1	Glioblastoma	0	0	2	0		1	1	1	3170	0	0	0	0	0
control.data 1.7518	7518	0	48	22.4617	1202.47	2	0.00559299	7518	1	0	0.00622896	44	1	Ependymoma	0	0	2	1		1	0	1	260.9	0	0	0	0	0
45	45	1	43	23.9304	1154.62	1	0.00750265	45	1	0	0.00666502	45	1	Meningeoma	0	0	2	1		1	0	1	262.4	0	0	0	0	0	B	R3 L3
control.data 1.1545	1545	0	39	21.2715	800.375	1	0.00704763	1545	1	0	0.00629252	45	1	Fibrous meningioma	0	0	1	0		0	0	1	98	0	0	0	0	0
control.data 2.6736	6736	0	53	28.4053	1427.59	1	0.00693091	6736	1	0	0.00610526	45	1	Oligodendroglioma	0	0	1	0		1	0	1	179	0	0	0	1	30
46	46	1	21	20.5986	1721.47	1	0.0138698	46	1	0	0.0124584	46	1	Extraventricular neurocytoma	1	0	2	0		1	0	1	870.2	0	0	0	0	0	R	R2
control.data 1.4287	4287	0	38	25.0593	2342.65	1	0.0130241	4287	1	0	0.0115153	46	1	Rt. frontal lobe Dysembryoplastic neuroepithelial tumor	0	0	1	0		0	0	1	785	0	0	0	1	2
control.data 2.4588	4588	0	24	28.3252	1745.44	1	0.0129943	4588	1	1	0.0116552	46	1	Oligodendroglioma	0	0	3	0		1	1	1	156	0	0	0	0	0
48	48	1	55	25.2577	2221.4	1	0.00924466	48	1	0	0.00808324	48	1	Pituitary adenoma	1	0	1	1		0	0	1	79.3	1	0	0	0	0	B	R3 L2
control.data 2.1989	1989	0	23	23.5898	783.403	1	0.00918028	1989	1	1	0.00829189	48	1	Mixed germ cell tumor, Lt. basal ganglia	1	0	2	0		1	1	1	414	0	0	0	0	0
control.data 1.4336	4336	0	66	23.4568	2460.43	1	0.00843813	4336	1	1	0.00730735	48	1	Ependymoma	0	0	0	1		0	1	1	92	0	0	0	0	0
49	49	1	40	20.0777	919.486	1	0.00728578	49	1	0	0.00649415	49	1	Papillary craniopharyngioma	1	1	1	0		0	0	1	66.5	0	0	0	0	0	B	R3 L3
control.data 2.1883	1883	0	55	24.6755	1689.4	1	0.00750641	1883	1	0	0.00658782	49	1	foramen magnum meningioma	0	0	1	0		0	0	1	1050	0	0	0	0	0
control.data 1.4163	4163	0	33	31.3364	571.562	1	0.00693585	4163	1	0	0.00623599	49	1	Meningothelial meningioma	0	0	3	0		0	0	1	340	1	0	0	0	0
50	50	1	47	25.1017	644.41	1	0.00569967	50	1	1	0.00506859	50	1	Anaplastic oligodendroglioma	0	0	1	0		1	1	1	280	1	0	0	0	0	B	R2 L2
control.data 1.3004	3004	0	61	24.4051	985.424	1	0.00512252	3004	1	1	0.00449958	50	1	Pituitary adenoma	0	0	0	1		1	1	1	591	0	0	0	0	12
control.data 2.8599	8599	0	54	24.6397	840.458	1	0.0054602	8599	1	1	0.00482487	50	1	Glioblastoma	0	0	1	1		1	1	1	285	0	0	0	0	0
51	51	1	47	26.9956	492.479	1	0.00533682	51	1	0	0.00475219	51	1	rt. frontal Microcystic meningioma	0	0	1	0		0	0	1	160.2	0	0	0	1	0	B	R2 L2
control.data 1.8605	8605	0	54	22.2656	678.451	1	0.00515721	8605	1	0	0.00456131	51	1	Adamantinomatous craniopharyngioma	1	1	1	0		0	0	1	739.6	0	0	0	0	0
control.data 2.8941	8941	0	61	25.5367	784.597	1	0.0047149	8941	0	0	0.00414814	51	1	Vestibular schwannoma	0	0	0	1		0	0	0	67	0	0	0	0	0
52	52	1	25	20.6575	1856.63	2	0.010857	52	1	0	0.0122124	52	1	Diffuse astrocytoma, Lt F.	0	0	1	0		1	0	1	62	0	0	0	0	0	B	R3 L3
control.data 2.776	776	0	55	23.5355	3269.46	2	0.0111667	776	1	0	0.012181	52	1	Meningothelial meningioma	0	0	1	0		0	0	1	145	0	0	0	0	0
control.data 1.3490	3490	0	49	24.6097	2814.42	2	0.0103244	3490	1	0	0.0113492	52	1	Meningothelial meningioma	0	0	2	1		0	0	1	155	0	0	0	0	0
53	53	1	21	18.8019	0.458333	1	0.00707691	53	1	0	0.00643385	53	1	pituitary germinoma	1	1	1	0		0	0	1	340.3	0	0	0	0	0	B	R3 L2
control.data 2.5841	5841	0	53	21.3495	1160.6	1	0.00636852	5841	1	0	0.00561627	53	1	Pituitary macroadenoma	1	0	1	0		0	0	1	56.6	0	0	0	0	35
control.data 1.7169	7169	0	29	28.7731	336.618	1	0.00682777	7169	1	0	0.00616469	53	1	pituitary adenoma	1	0	1	0		0	0	1	62.6	0	0	0	0	0
54	54	1	28	24.9778	1886.44	2	0.0102963	54	1	0	0.011562	54	1	Transitional meningioma	0	0	1	1		0	0	1	360	0	0	0	1	0	B	R2 L3
control.data 1.2529	2529	0	57	23.3091	3203.43	2	0.0105167	2529	1	0	0.0114624	54	1	parasagittal menigioma	0	0	0	1		0	0	1	1	0	0	0	0	0
control.data 2.4483	4483	0	28	32.8125	2118.42	2	0.011023	4483	1	0	0.0123663	54	1	Meningothelial meningioma	0	0	1	1		0	0	1	210	1	0	0	0	0
55	55	1	52	24.2452	0.597222	2	0.0032222	55	1	0	0.0036131	55	1	pituitary adenoma	1	1	0	0		0	0	1	245.6	0	0	0	0	0	R	R3
control.data 1.4717	4717	0	53	22.96	351.403	2	0.00365324	4717	1	1	0.00408197	55	1	pituitary adenoma	0	0	0	1		0	1	1	47	0	0	0	0	0
control.data 2.8618	8618	0	57	19.6143	744.417	2	0.00402148	8618	1	1	0.00446595	55	1	germinoma	0	0	1	0		1	1	1	560	0	0	0	0	0
57	57	1	35	32.0843	1277.6	2	0.00702087	57	1	0	0.00789186	57	1	Hypothalamus hemangioblastoma	1	1	0	0		0	0	1	260	0	0	0	0	0	B	R3 L3
control.data 1.1650	1650	0	42	25.4827	1610.38	2	0.00723043	1650		0	0.00806216	57	1	epithelioid meningioma	1	1	0	0		0	0		2820	0	0	0	0	0
control.data 2.5287	5287	0	45	20.3621	1779.38	2	0.00744933	5287		0	0.00827369	57	1	Lt. frontal Transitional meningioma	0	0	1	0		0	0		132	0	0	0	0	0
58	58	1	31	17.898	963.632	2	0.00693408	58	1	0	0.00782157	58	1	Pilomyxoid astrocytoma	0	0	1	0		0	0	1	305	0	0	0	0	0	B	R3 L4
control.data 2.6111	6111	0	39	21.1766	1372.47	2	0.00702311	6111	1	0	0.00785746	58	1	menignioma at the left side of foramen magnum.	0	0	0	1		0	0	1	161	0	0	0	0	0
control.data 1.6132	6132	0	28	16.4337	630.403	2	0.00643155	6132	1	0	0.00728713	58	1	cerebellar hemangiobalstoma	0	0	1	0		0	0	1	151	0	0	0	0	0
59	59	1	20	17.5666	763.472	2	0.00776449	59	1	0	0.00883629	59	1	left frontal convexity meningioma	0	0	1	0		0	0	1	155	0	0	0	0	0	B	R2 L2
control.data 1.4831	4831	0	54	23.5865	2270.49	2	0.00766113	4831	1	0	0.00842852	59	1	Lt. frontal convexity meningioma	0	0	1	0		0	0	1	105	0	0	0	0	0
control.data 2.8717	8717	0	23	20.9675	886.493	2	0.00765941	8717	1	0	0.00869431	59	1	Pilocytic astrocytoma, cerebellum	0	0	1	1		0	0	1	150	0	0	0	0	0
61	61	1	40	27.9002	990.424	2	0.00581663	61	1	0	0.00652787	61	1	germinoma	1	1	1	1		0	0	1	162	1	0	0	0	0	B	R3 L3
control.data 2.3216	3216	0	66	20.2869	2060.44	2	0.00577854	3216	1	0	0.00631417	61	1	Glioblastoma	0	0	0	1		0	0	1	319.2	0	0	0
control.data 1.3286	3286	0	17	20.0391	21.4097	2	0.00605584	3286	1	1	0.00694822	61	1	Ependymoma	0	0	1	0		1	1	1	221.8	0	0	0	0	0
62	62	1	53	25.0519	505.583	1	0.0048601	62	1	0	0.00430832	62	1	Hemangioblastoma	0	0	0	1		0	0	1	105	1	0	0	0	0	B	R3 L3
control.data 2.5726	5726	0	51	23.8364	131.451	1	0.00435485	5726	1	1	0.0038759	62	1	Meningioma	0	0	0	0		0	1	1	844	0	0	0	0	0
control.data 1.8313	8313	0	52	24.792	73.5139	1	0.00417052	8313	1	0	0.00371125	62	1	Oligodendroglioma	0	0	1	1		0	0	1	156	0	0	0	1	0
67	67	1	50	23.5778	0.611111	1	0.00421072	67	1	0	0.00375374	67	1	pituitary adenoma	1	1	1	0		0	0	1	250	0	0	0	0	0	L	L3
control.data 1.1301	1301	0	56	25.96	170.375	1	0.00402772	1301	1	1	0.00357216	67	1	Meningeoma	0	0	1	0		0	1	1	1530.6	0	0	0	0	0
control.data 2.4217	4217	0	61	24.1123	864.451	1	0.00488711	4217	1	1	0.00429645	67	1	Astrocytoma	0	0	0	1		0	1	1	118	0	1	0	0	0
68	68	1	50	25.1452	0.583333	2	0.00332772	68	1	0	0.00373688	68	1	oligodendroglioma	0	0	1	0		1	0	1	260	0	0	0	0	0	R	R3
control.data 1.5580	5580	0	65	26.093	1195.47	2	0.00410275	5580	1	0	0.00451918	68	1	tuberculum sella meningioma.	0	0	1	0		0	0	1	0	0	0	0	1	0
control.data 2.7200	7200	0	59	23.3377	70.5625	2	0.00293975	7200	1	0	0.00327862	68	1	High grade glioma	0	0	1	0		1	0	1	187	0	0	0	0	0
69	69	1	59	27.2396	0.576389	1	0.00355983	69	1	0	0.00315503	69	1	Lt frontal GBM	0	0	1	0		0	0	1	270	0	0	0	0	0	Bi	R2 L4
control.data 1.5375	5375	0	54	24.7675	294.493	1	0.0043966	5375	1	1	0.00390064	69	1	Medulloblastoma	0	0	1	1		0	1	1	60	0	1	0	0	0
control.data 2.8199	8199	0	69	27.993	165.375	1	0.00318456	8199	1	1	0.00279974	69	1	Glioblastoma	0	0	1	0		1	1	1	895	0	0	0	0	0
